# Supplementary material for: Optical Window to Polarity of Electrolyte Solutions
Source: Molecules. 2023 May 26;28(11):4360. doi: 10.3390/molecules28114360 (PMC10254283; doi:10.3390/molecules28114360)
Supplement: Supplementary file 1 [file molecules-28-04360-s001.zip]

Archive with 1 entries (1 files):
- molecules-2393510-supplementary.pdf
